# Supplementary material for: Addressing psychiatric care in conflict zones: recommendations for the Arab region
Source: BJPsych Int. 2021 Feb;18(1):2–4. doi: 10.1192/bji.2020.41 (PMC8274416; doi:10.1192/bji.2020.41)
Supplement: Supplementary file 1 [file S2056474020000410sup.zip]

Archive with 3 entries (3 files):
- S2056474020000410sup001.pdf
- S2056474020000410sup002.pdf
- S2056474020000410sup003.pdf
